# Supplementary material for: Garlic-Derived S-allylcysteine Improves Functional Recovery and Neurotrophin Signaling After Brain Ischemia in Female Rats
Source: Nutrients. 2026 Jan 22;18(2):362. doi: 10.3390/nu18020362 (PMC12845283; doi:10.3390/nu18020362)
Supplement: Supplementary file 1 [file nutrients-18-00362-s001.zip]

Archive with 1 entries (1 files):
- nutrients-4090061-supplementary.pdf
